# Supplementary material for: A Vascularized Multilayer Chip Reveals Shear Stress-Induced Angiogenesis in Diverse Fluid Conditions
Source: Cyborg Bionic Syst. 2025 Feb 28;6:0207. doi: 10.34133/cbsystems.0207 (PMC11870090; doi:10.34133/cbsystems.0207)
Supplement: Supplementary 1 — Figs. S1 to S5 Movie S1 Data S1 [file cbsystems.0207.f1.zip]

Archive with 3 entries (3 files):
- Supplementary Data of Figure 3 S7.xlsx
- Supplementary Information.pdf
- Supplementary movie S3.mp4
