# Supplementary material for: A Vascularized Multilayer Chip Reveals Shear Stress-Induced Angiogenesis in Diverse Fluid Conditions
Source: Cyborg Bionic Syst. 2025 Feb 28;6:0207. doi: 10.34133/cbsystems.0207 (PMC11870090; doi:10.34133/cbsystems.0207)
Supplement: Supplementary 1 — Figs. S1 to S5 Movie S1 Data S1 [file cbsystems.0207.f1.zip › Supplementary Data of Figure 3 S7.xlsx]

## Sheet: data
Day6	The number of junctions in unit area	The vessel length in unit area	The vessel area percent of the chamber(%)
Triangle-1-1-D6.tif	20.7084	6.73688	17.463
Triangle-2-1-D6.tif	18.5497	6.73544	17.9899
Triangle-3-1-D6.tif	21.7918	7.5985	18.1449
Triangle-6-1-D6.tif	29.349	7.79166	17.1265
average value	22.5997	7.21562	17.6811
standard deviation	4.69697	0.559221	0.471046
Rectangle-1-2-D6.tif	21.9359	6.54036	17.2452
Rectangle-2-2-D6.tif	36.514	8.43364	21.6907
Rectangle-3-2-D6.tif	27.2602	7.18475	17.5097
Rectangle-6-2-D6.tif	37.4313	7.84638	16.6005
average value	30.7853	7.50128	18.2615
standard deviation	7.47718	0.81893	2.3178
Inverted Triangle-1-3-d6.tif	31.3993	8.18468	20.4139
Inverted Triangle-2-3-D6.tif	25.6112	8.37034	19.2142
Inverted Triangle-3-3-D6.tif	30.1651	6.95588	16.5189
Inverted Triangle-6-3-D6.tif	15.142	6.45175	15.3815
average value	25.5794	7.49066	17.8821
standard deviation	7.3901	0.934672	2.33067
Day8	The number of junctions in unit area	The vessel length in unit area	The vessel area percent of the chamber(%)
Triangle-1-1-d8.tif	23.4332	7.43275	20.7426
Triangle-2-1-d8.tif	17.4255	5.84866	15.3409
Triangle-3-1-d8.tif	31.477	8.21974	17.6751
Triangle-6-1-d8.tif	33.0843	7.8022	17.1367
average value	26.355	7.32584	17.7238
standard deviation	7.29819	1.03593	2.24638
Rectangle-1-2-d8.tif	34.1226	8.30507	21.978
Rectangle-2-2-d8.tif	44.0923	8.82506	21.2281
Rectangle-3-2-d8.tif	28.6404	7.19307	16.244
Rectangle-6-2-d8.tif	43.2692	8.95775	18.8692
average value	37.5311	8.32024	19.5798
standard deviation	7.45291	0.802498	2.58847
Inverted Triangle-1-3-d8.tif	32.7645	8.52322	23.005
Inverted Triangle-2-3-d8.tif	44.2375	9.18296	22.7443
Inverted Triangle-3-3-d8.tif	28.4576	6.74812	16.0826
Inverted Triangle-6-3-d8.tif	22.082	7.31655	15.8371
average value	31.8854	7.94271	19.4173
standard deviation	9.331	1.1097	3.99493
Day10	The number of junctions in unit area	The vessel length in unit area	The vessel area percent of the chamber(%)
Triangle-1-1-d10.tif	26.158	7.72592	16.6964
Triangle-2-1-d10.tif	15.7392	6.22225	14.602
Triangle-3-1-d10.tif	33.8983	9.42124	20.3781
Triangle-6-d10-1.tif	43.7567	8.214	16.9506
average value	29.888	7.89585	17.1568
standard deviation	11.8677	1.32386	2.39152
Rectangle-1-2-d10.tif	32.3816	8.32051	18.2082
Rectangle-2-2-d10.tif	52.7041	9.63923	20.3101
Rectangle-3-2-d10.tif	34.1615	7.65548	17.0673
Rectangle-6-d10-2.tif	46.0165	8.33048	16.6165
average value	41.3159	8.48642	18.0505
standard deviation	9.70899	0.830917	1.64862
Inverted Triangle-1-3-d10.tif	34.8123	8.3729	18.7985
Inverted Triangle-2-3-d10.tif	44.8196	9.63718	23.6214
Inverted Triangle-3-3-d10.tif	31.8725	7.01446	17.7294
Inverted Triangle-6-d10-3.tif	33.4385	7.85544	16.137
average value	36.2357	8.21999	19.0716
standard deviation	5.84724	1.09818	3.22433
